# Supplementary material for: The impact of genomic selection on genetic diversity and genetic gain in three French dairy cattle breeds
Source: Genet Sel Evol. 2019 Sep 23;51:52. doi: 10.1186/s12711-019-0495-1 (PMC6757367; doi:10.1186/s12711-019-0495-1)
Supplement: Supplementary file 1 — Additional file 1: Table S1. Description of the three studied dairy cattle breeds: Montbéliarde, Normande and Holstein. [file 12711_2019_495_MOESM1_ESM.xlsx]

## Sheet: Feuil1
Additional file 1 Table S1: Description of the three studied dairy cattle breeds: Montbéliarde, Normande and Holstein
Breed	Montbéliarde	Normande	Holstein	Reference
Number of cows in France (on 2018, January 1)	628	319	2,402,000	Groupe Economie du Bétail, 2018
Number of milk-recorded cows in France (in 2017)	430.186	194.524	1,572,614	Thomas et al., 2018
Total number of AI performed by pure bred bulls in France (in 2017)	723.782	460.32	3,581,695	Moureaux and Le Mezec, 2018
Number of first AI performed by pure bred bulls in France (in 2017)	442.235	262.594	1,982,418	Moureaux and Le Mezec, 2018
Total number of pure bred bulls (in 2017)	1.061	725	4.38	Moureaux and Le Mezec, 2018
Mean milk yield per cow per lactation in France in 2017 (in kg)	6.933	6.59	9.241	Thomas et al., 2018
Fat/protein content in milk in 2017 (in g/kg)	38.9/33.1	42.4/34.7	39.7/32.0	Thomas et al., 2018
Estimated number of effective ancestors for the females born between 2014 and 2017	18	21	20	Danchin-Burge, 2018
Mean inbreeding for the females born in France between 2014 and 2017 (in %)	4.8	5.0	4.4	Danchin-Burge, 2018
Danchin-Burge, C., 2018. Indicateurs de variabilité génétique - races bovines - Edition 2018.
Groupe Economie du Bétail, 2018. Chiffres-clés Bovins 2018 - Productions lait et viande.
Moureaux, S., Le Mezec, P., 2018. BGIAP 2017 Bilan Génétique de l’Insémination en races bovines laitières.
Thomas, G., Bourrigan, X., Astruc, J.-M., 2018. Résultats de Contrôle Laitier - France 2017.
