# Supplementary material for: The impact of genomic selection on genetic diversity and genetic gain in three French dairy cattle breeds
Source: Genet Sel Evol. 2019 Sep 23;51:52. doi: 10.1186/s12711-019-0495-1 (PMC6757367; doi:10.1186/s12711-019-0495-1)
Supplement: Supplementary file 2 — Additional file 2: Table S2. Length of the autosomal genome in three French dairy cattle breeds. Length of autosomal genome on which ROH can be detected corresponds to the length of the autosomal genome covered by SNPs after withholding gaps longer than 150 kb between two SNPs. The proportion of autosomal genome on which ROH can be detected is the length of autosomal genome on which ROH can be detected divided by the total length of the autosomal genome (from Bos taurus assembly 3.1.1). [file 12711_2019_495_MOESM2_ESM.xlsx]

## Sheet: Feuil1
Additional file 2 Table S2: Length of the autosomal genome in three French dairy cattle breeds
Length of autosomal genome on which ROH can be detected corresponds to the length of the autosomal genome covered by SNPs after withholding gaps longer than 150kb between two SNPs. The proportion of autosomal genome on which ROH can be detected is the length of autosomal genome on which ROH can be detected divided by the total length of the autosomal genome (from Bos taurus assembly 3.1.1).
Breed	Total length of the autosomal genome (in Mb)	Length of autosomal genome on which ROH can be detected (in Mb)	Proportion of autosomal genome on which ROH can be detected
Montbéliarde	2,493.12	1,919.31	77.0%
Normande	2,493.12	1,919.65	77.0%
Holstein	2,493.12	1,959.21	78.6%
