# Supplementary material for: The impact of genomic selection on genetic diversity and genetic gain in three French dairy cattle breeds
Source: Genet Sel Evol. 2019 Sep 23;51:52. doi: 10.1186/s12711-019-0495-1 (PMC6757367; doi:10.1186/s12711-019-0495-1)
Supplement: Supplementary file 3 — Additional file 3: Table S3. Parental generation intervals. Mean parental generation intervals for bulls born between 2005 and for bulls born between 2010 and 2015 in months and in years, for Montbéliarde, Normande and Holstein. [file 12711_2019_495_MOESM3_ESM.xlsx]

## Sheet: Feuil1
Additional file 3 Table S3: Parental generation intervals
Breed	Mean generation interval between 2005 and 2010		Mean generation interval between 2012 and 2015
	In months	In years	In months	In years
Montbéliarde	69.1	5.76	46.2	3.85
Normande	69.8	5.81	44.9	3.74
Holstein	58.0	4.84	34.3	2.86
